# Supplementary material for: Resilience during lockdown: a longitudinal study investigating changes in behaviour and attitudes among older females during COVID-19 lockdown in the UK
Source: BMC Public Health. 2024 Jul 23;24:1967. doi: 10.1186/s12889-024-19480-z (PMC11267972; doi:10.1186/s12889-024-19480-z)
Supplement: Supplementary file 3 — Supplementary Material 3 [file 12889_2024_19480_MOESM3_ESM.csv]

S2 Table. Wilcoxon test result for all the activities (corresponding to Fig 5)
Activity	Phase	W	P value	PANAS category
GroupActivities.	1	24901	0.040064533	PA
GroupActivities	1	24901	0.040064533	PA
SpendingTime_Family	1	65784	0.576965779	PA
SpendingTime_Others	1	19732	0.346691757	PA
CulturalActivities	1	9963	4.39E-06	PA
Relaxation	1	36671	0.245134169	PA
GettingActive	1	22294.5	0.959642621	PA
Interests	1	73177	0.25094752	PA
WorkStudy	1	75970.5	0.333206401	PA
HelpingOthers	1	36608	0.088720708	PA
GroupActivities	2	665	0.785682333	PA
SpendingTime_Family	2	1000	0.222048418	PA
SpendingTime_Others	2	595	0.813827624	PA
CulturalActivities	2	184.5	0.044646115	PA
Relaxation	2	324.5	0.709071232	PA
GettingActive	2	434	0.48033234	PA
Interests	2	1142	0.516014507	PA
WorkStudy	2	955	0.066302288	PA
HelpingOthers	2	676	0.436409945	PA
GroupActivities	3	19088	0.153169414	PA
SpendingTime_Family	3	24956	0.907625122	PA
SpendingTime_Others	3	18815	0.352590253	PA
CulturalActivities	3	5111	0.00014051	PA
Relaxation	3	34267	0.168007523	PA
GettingActive	3	17413	0.053437312	PA
Interests	3	60049	0.231057211	PA
Shopping	3	52201	0.213506789	PA
WorkStudy	3	50188.5	0.54563238	PA
HelpingOthers	3	36934.5	0.007971522	PA
GroupActivities	4	8009	0.764930117	PA
SpendingTime_Family	4	9142	0.651745581	PA
SpendingTime_Others	4	6990.5	0.209183487	PA
CulturalActivities	4	2311.5	0.039005945	PA
Relaxation	4	13417	0.445254511	PA
GettingActive	4	6992.5	0.850552651	PA
Interests	4	21083.5	0.525404628	PA
Shopping	4	18075.5	0.016841118	PA
WorkStudy	4	17448	0.182152205	PA
HelpingOthers	4	16574	0.01494132	PA
GroupActivities	5	4016	0.540003352	PA
SpendingTime_Family	5	3265	0.366749073	PA
SpendingTime_Others	5	2378.5	0.490109036	PA
CulturalActivities	5	1642	0.796545105	PA
Relaxation	5	9186.5	0.009632258	PA
GettingActive	5	4359.5	0.21170293	PA
Interests	5	15605.5	0.030711776	PA
Shopping	5	9445	0.016698714	PA
WorkStudy	5	9775	0.310058851	PA
HelpingOthers	5	9916.5	0.3400135	PA
GroupActivities	6	5491	0.589708918	PA
SpendingTime_Family	6	3018.5	0.604339483	PA
SpendingTime_Others	6	2567	0.939169906	PA
CulturalActivities	6	2260	0.165907637	PA
Relaxation	6	5696.5	0.962966714	PA
GettingActive	6	2411	0.652437651	PA
Interests	6	11279.5	0.018869329	PA
Shopping	6	7606	0.284911592	PA
WorkStudy	6	1735	0.001574434	PA
HelpingOthers	6	3641.5	0.565968263	PA
GroupActivities.	1	26594.5	0.240226837	NA
GroupActivities	1	26594.5	0.240226837	NA
SpendingTime_Family	1	67951.5	0.883322988	NA
SpendingTime_Others	1	19772.5	0.358938684	NA
CulturalActivities	1	15484.5	0.446853576	NA
Relaxation	1	35036	0.063831403	NA
GettingActive	1	21868.5	0.722965057	NA
Interests	1	65061.5	0.157976281	NA
WorkStudy	1	72357.5	0.040544519	NA
HelpingOthers	1	39758	0.929913885	NA
GroupActivities	2	483	0.120175904	NA
SpendingTime_Family	2	842.5	0.954323683	NA
SpendingTime_Others	2	469.5	0.113845903	NA
CulturalActivities	2	353.5	0.25737221	NA
Relaxation	2	261.5	0.628106849	NA
GettingActive	2	313	0.313808322	NA
Interests	2	1052.5	1	NA
WorkStudy	2	1334.5	0.451191337	NA
HelpingOthers	2	728	0.787446565	NA
GroupActivities	3	20384.5	0.732699039	NA
SpendingTime_Family	3	23541	0.494331273	NA
SpendingTime_Others	3	19040	0.462603806	NA
CulturalActivities	3	7786	0.190104459	NA
Relaxation	3	36485	0.65692717	NA
GettingActive	3	23067	0.105541595	NA
Interests	3	48716	0.007907552	NA
Shopping	3	43128	0.006762931	NA
WorkStudy	3	48740.5	0.256357029	NA
HelpingOthers	3	45104.5	0.344571813	NA
GroupActivities	4	7025	0.051764236	NA
SpendingTime_Family	4	7664.5	0.166546875	NA
SpendingTime_Others	4	5556.5	0.110648005	NA
CulturalActivities	4	2883.5	1	NA
Relaxation	4	12793	0.186518336	NA
GettingActive	4	7101.5	0.973782564	NA
Interests	4	18719	0.229747252	NA
Shopping	4	11945	9.02E-05	NA
WorkStudy	4	17756	0.276828051	NA
HelpingOthers	4	20224.5	0.52371763	NA
GroupActivities	5	2656	0.000651436	NA
SpendingTime_Family	5	2529	0.384156093	NA
SpendingTime_Others	5	1840	0.169475544	NA
CulturalActivities	5	1349.5	0.074268339	NA
Relaxation	5	4401	6.03E-05	NA
GettingActive	5	3668	0.844642613	NA
Interests	5	10056	0.000293453	NA
Shopping	5	6881	0.0617643	NA
WorkStudy	5	9466	0.1632701	NA
HelpingOthers	5	9624.5	0.185961777	NA
GroupActivities	6	3855	0.001392945	NA
SpendingTime_Family	6	3463	0.117441411	NA
SpendingTime_Others	6	2442	0.656748477	NA
CulturalActivities	6	2030.5	0.028752945	NA
Relaxation	6	4325	0.015966201	NA
GettingActive	6	2402.5	0.667406837	NA
Interests	6	7466	0.001240386	NA
Shopping	6	4913	0.000249613	NA
WorkStudy	6	2260.5	0.295912679	NA
HelpingOthers	6	3085	0.034537207	NA
